# Supplementary material for: A Random Screen Using a Novel Reporter Assay System Reveals a Set of Sequences That Are Preferred as the TATA or TATA-Like Elements in the CYC1 Promoter of Saccharomyces cerevisiae
Source: PLoS One. 2015 Jun 5;10(6):e0129357. doi: 10.1371/journal.pone.0129357 (PMC4457894; doi:10.1371/journal.pone.0129357)
Supplement: S4 Table — (XLSX) [file pone.0129357.s011.xlsx]

## Sheet: Sheet1
sequence	clone #	activity (%)	color code
TATATAAAA	150	223.49	223.49
		212.314	212.314
		195.606	195.606
		169.319	169.319
		163.366	163.366
		160.089	160.089
		153.357	153.357
		152.563	152.563
		149.354	149.354
		147.81	147.81
		147.751	147.751
		146.639	146.639
		144.665	144.665
		141.815	141.815
		141.558	141.558
		140.89	140.89
		140.549	140.549
		140.34	140.34
		139.01	139.01
		135.992	135.992
		134.142	134.142
		132.448	132.448
		132.201	132.201
		131.319	131.319
		130.837	130.837
		130.238	130.238
		128.947	128.947
		128.832	128.832
		128.703	128.703
		128.399	128.399
		128.306	128.306
		128.26	128.26
		127.656	127.656
		127.64	127.64
		127.637	127.637
		127.569	127.569
		127.35	127.35
		127.349	127.349
		126.962	126.962
		126.849	126.849
		126.653	126.653
		126.406	126.406
		126.331	126.331
		125.096	125.096
		125.064	125.064
		125.016	125.016
		124.87	124.87
		124.475	124.475
		123.235	123.235
		123.169	123.169
		122.92	122.92
		122.146	122.146
		122.006	122.006
		120.352	120.352
		119.553	119.553
		118.682	118.682
		118.631	118.631
		118.431	118.431
		117.361	117.361
		117.092	117.092
		116.888	116.888
		115.795	115.795
		115.651	115.651
		115.558	115.558
		115.348	115.348
		114.898	114.898
		114.597	114.597
		114.133	114.133
		114.074	114.074
		113.512	113.512
		112.682	112.682
		112.676	112.676
		111.977	111.977
		109.831	109.831
		109.653	109.653
		108.98	108.98
		108.653	108.653
		108.16	108.16
		107.907	107.907
		107.859	107.859
		107.692	107.692
		107.265	107.265
		107.244	107.244
		106.999	106.999
		106.899	106.899
		106.651	106.651
		106.455	106.455
		106.449	106.449
		106.248	106.248
		106.062	106.062
		105.586	105.586
		105.533	105.533
		104.89	104.89
		104.85	104.85
		104.656	104.656
		103.875	103.875
		103.872	103.872
		103.285	103.285
		103.057	103.057
		102.911	102.911
		102.904	102.904
		102.684	102.684
		101.974	101.974
		101.622	101.622
		101.111	101.111
		100.71	100.71
		100.391	100.391
		98.7891	98.7891
		98.6742	98.6742
		98.637	98.637
		98.4524	98.4524
		97.7075	97.7075
		97.6121	97.6121
		97.5979	97.5979
		97.111	97.111
		97.0913	97.0913
		96.7326	96.7326
		96.6425	96.6425
		96.2486	96.2486
		95.653	95.653
		95.6026	95.6026
		95.273	95.273
		95.0991	95.0991
		94.6246	94.6246
		93.7429	93.7429
		93.0149	93.0149
		92.7366	92.7366
		91.4116	91.4116
		90.1358	90.1358
		89.5563	89.5563
		89.5002	89.5002
		89.2412	89.2412
		89.0391	89.0391
		87.0334	87.0334
		86.2388	86.2388
		85.0786	85.0786
		84.418	84.418
		83.6173	83.6173
		83.2121	83.2121
		80.5613	80.5613
		80.0631	80.0631
		80.061	80.061
		79.1255	79.1255
		78.9981	78.9981
		78.4684	78.4684
		75.2498	75.2498
		66.4848	66.4848
		57.6883	57.6883
		56.9529	56.9529
		52.9806	52.9806
TATTTAAAA	118	249.046	249.046
		196.713	196.713
		190.02	190.02
		188.028	188.028
		179.185	179.185
		172.229	172.229
		157.448	157.448
		156.144	156.144
		154.666	154.666
		153.71	153.71
		153.568	153.568
		152.204	152.204
		151.424	151.424
		149.101	149.101
		145.459	145.459
		141.557	141.557
		141.543	141.543
		140.889	140.889
		138.717	138.717
		138.483	138.483
		136.648	136.648
		135.911	135.911
		134.518	134.518
		133.946	133.946
		133.489	133.489
		133.461	133.461
		132.33	132.33
		131.011	131.011
		128.43	128.43
		128.191	128.191
		126.965	126.965
		126.648	126.648
		126.53	126.53
		126.178	126.178
		125.218	125.218
		124.795	124.795
		124.38	124.38
		123.956	123.956
		123.747	123.747
		123.534	123.534
		123.361	123.361
		123.134	123.134
		121.897	121.897
		119.685	119.685
		119.402	119.402
		119.327	119.327
		119.3	119.3
		119.212	119.212
		117.649	117.649
		116.809	116.809
		116.748	116.748
		116.499	116.499
		115.892	115.892
		115.203	115.203
		114.353	114.353
		114.137	114.137
		113.913	113.913
		113.878	113.878
		113.577	113.577
		113.491	113.491
		112.677	112.677
		111.092	111.092
		110.791	110.791
		110.576	110.576
		110.089	110.089
		110.077	110.077
		110.057	110.057
		109.776	109.776
		109.218	109.218
		109.103	109.103
		108.371	108.371
		107.874	107.874
		106.843	106.843
		106.832	106.832
		106.679	106.679
		106.313	106.313
		105.601	105.601
		104.892	104.892
		103.716	103.716
		102.581	102.581
		102.45	102.45
		102.17	102.17
		101.64	101.64
		101.584	101.584
		101.439	101.439
		101.251	101.251
		101.227	101.227
		100.923	100.923
		100.573	100.573
		100.191	100.191
		100.163	100.163
		99.8501	99.8501
		98.7326	98.7326
		98.1988	98.1988
		98.0313	98.0313
		97.1569	97.1569
		96.432	96.432
		96.0288	96.0288
		94.0959	94.0959
		94.0914	94.0914
		93.3666	93.3666
		91.5221	91.5221
		91.2284	91.2284
		90.7826	90.7826
		90.2638	90.2638
		89.6786	89.6786
		88.3066	88.3066
		86.7715	86.7715
		85.6113	85.6113
		83.1855	83.1855
		83.0929	83.0929
		81.8277	81.8277
		79.6784	79.6784
		75.0373	75.0373
		67.6907	67.6907
		62.8855	62.8855
		59.5408	59.5408
		57.4953	57.4953
TATATTAAA	83	164.704	164.704
		145.955	145.955
		134.412	134.412
		131.498	131.498
		113.425	113.425
		112.557	112.557
		110.586	110.586
		107.87	107.87
		103.082	103.082
		101.459	101.459
		99.3999	99.3999
		97.6403	97.6403
		96.6393	96.6393
		93.5005	93.5005
		92.1569	92.1569
		91.4898	91.4898
		89.8881	89.8881
		88.9884	88.9884
		88.4737	88.4737
		88.3711	88.3711
		88.3227	88.3227
		87.832	87.832
		87.6137	87.6137
		87.5921	87.5921
		87.2702	87.2702
		84.9321	84.9321
		84.4975	84.4975
		83.8193	83.8193
		83.6218	83.6218
		83.5889	83.5889
		82.5122	82.5122
		82.3518	82.3518
		81.7562	81.7562
		81.6402	81.6402
		81.4826	81.4826
		81.46	81.46
		81.0944	81.0944
		80.3338	80.3338
		79.8955	79.8955
		79.7297	79.7297
		78.5969	78.5969
		78.2752	78.2752
		78.2425	78.2425
		77.2461	77.2461
		76.0254	76.0254
		74.811	74.811
		73.4864	73.4864
		73.1013	73.1013
		72.9434	72.9434
		72.5298	72.5298
		72.405	72.405
		72.268	72.268
		71.9249	71.9249
		71.6069	71.6069
		70.6943	70.6943
		69.2012	69.2012
		68.6138	68.6138
		68.6099	68.6099
		67.8835	67.8835
		65.6647	65.6647
		65.4582	65.4582
		65.4121	65.4121
		65.0221	65.0221
		64.6703	64.6703
		64.5123	64.5123
		64.3503	64.3503
		63.2697	63.2697
		59.18	59.18
		58.8386	58.8386
		58.314	58.314
		58.119	58.119
		56.8619	56.8619
		56.6526	56.6526
		56.5879	56.5879
		55.3485	55.3485
		55.2138	55.2138
		54.7606	54.7606
		53.9108	53.9108
		53.3816	53.3816
		53.2396	53.2396
		52.2988	52.2988
		51.6025	51.6025
		50.7156	50.7156
TTTATAAAA	82	194.605	194.605
		161.339	161.339
		161.126	161.126
		160.016	160.016
		159.245	159.245
		149.465	149.465
		148.778	148.778
		146.089	146.089
		144.343	144.343
		134.096	134.096
		132.116	132.116
		130.106	130.106
		129.465	129.465
		128.866	128.866
		126.708	126.708
		126.09	126.09
		125.046	125.046
		124.447	124.447
		123.543	123.543
		122.999	122.999
		121.424	121.424
		120.905	120.905
		119.495	119.495
		117.974	117.974
		116.807	116.807
		116.726	116.726
		116.13	116.13
		115.28	115.28
		114.138	114.138
		112.956	112.956
		112.181	112.181
		111.73	111.73
		111.564	111.564
		110.965	110.965
		109.932	109.932
		109.036	109.036
		108.934	108.934
		105.42	105.42
		104.9	104.9
		104.221	104.221
		103.114	103.114
		102.747	102.747
		100.328	100.328
		100.328	100.328
		99.8224	99.8224
		99.6357	99.6357
		98.5237	98.5237
		98.4798	98.4798
		98.3785	98.3785
		97.4333	97.4333
		95.1748	95.1748
		94.5992	94.5992
		94.5576	94.5576
		94.3479	94.3479
		94.1984	94.1984
		92.9132	92.9132
		92.882	92.882
		92.6728	92.6728
		91.7608	91.7608
		91.5563	91.5563
		91.2224	91.2224
		90.5206	90.5206
		89.4762	89.4762
		88.6004	88.6004
		88.1024	88.1024
		87.6936	87.6936
		86.9307	86.9307
		85.752	85.752
		84.6031	84.6031
		82.5199	82.5199
		81.5555	81.5555
		81.2271	81.2271
		79.9347	79.9347
		77.3176	77.3176
		74.835	74.835
		71.9855	71.9855
		65.0843	65.0843
		64.0192	64.0192
		61.1649	61.1649
		58.5982	58.5982
		55.3813	55.3813
		51.2228	51.2228
TATATATAA	61	190.969	190.969
		163.522	163.522
		161.523	161.523
		136.385	136.385
		135.535	135.535
		130.537	130.537
		130.083	130.083
		128.853	128.853
		127.856	127.856
		125.393	125.393
		122.663	122.663
		122.458	122.458
		121.724	121.724
		120.959	120.959
		119.976	119.976
		117.468	117.468
		115.104	115.104
		114.566	114.566
		113.783	113.783
		111.878	111.878
		111.326	111.326
		110.526	110.526
		110.503	110.503
		110.419	110.419
		109.816	109.816
		109.203	109.203
		109.092	109.092
		108.344	108.344
		108.073	108.073
		106.874	106.874
		105.527	105.527
		104.23	104.23
		104.125	104.125
		104.082	104.082
		103.995	103.995
		103.54	103.54
		102.496	102.496
		99.466	99.466
		97.7586	97.7586
		97.32	97.32
		96.7542	96.7542
		96.5256	96.5256
		95.912	95.912
		94.5985	94.5985
		93.1979	93.1979
		92.8505	92.8505
		92.712	92.712
		92.478	92.478
		91.7323	91.7323
		91.4909	91.4909
		90.094	90.094
		89.9226	89.9226
		85.5791	85.5791
		84.8126	84.8126
		84.5382	84.5382
		83.7261	83.7261
		77.6349	77.6349
		76.6541	76.6541
		70.3609	70.3609
		69.5495	69.5495
		51.6316	51.6316
TTTTTAAAA	60	148.521	148.521
		135.561	135.561
		133.273	133.273
		125.43	125.43
		119.692	119.692
		112.108	112.108
		111.917	111.917
		111.549	111.549
		110.611	110.611
		109.932	109.932
		109.012	109.012
		102.942	102.942
		102.035	102.035
		101.776	101.776
		98.1835	98.1835
		96.1751	96.1751
		94.9063	94.9063
		93.9731	93.9731
		93.1188	93.1188
		93.0929	93.0929
		92.7152	92.7152
		92.0079	92.0079
		91.7538	91.7538
		90.742	90.742
		90.0296	90.0296
		87.9006	87.9006
		87.8351	87.8351
		87.5065	87.5065
		86.5074	86.5074
		86.082	86.082
		85.1716	85.1716
		84.9522	84.9522
		83.5638	83.5638
		83.2192	83.2192
		80.3335	80.3335
		77.2069	77.2069
		76.7627	76.7627
		75.6489	75.6489
		73.947	73.947
		71.4469	71.4469
		71.2859	71.2859
		70.594	70.594
		68.9733	68.9733
		67.4734	67.4734
		64.9713	64.9713
		64.9432	64.9432
		63.9762	63.9762
		63.7372	63.7372
		62.7757	62.7757
		62.5817	62.5817
		62.3326	62.3326
		62.3265	62.3265
		62.2034	62.2034
		60.3699	60.3699
		60.3063	60.3063
		53.0148	53.0148
		52.6975	52.6975
		51.9209	51.9209
		51.2958	51.2958
		50.64	50.64
ATTATAAAA	56	177.454	177.454
		165.486	165.486
		156.777	156.777
		151.135	151.135
		149.097	149.097
		140.191	140.191
		139.776	139.776
		139.235	139.235
		138.52	138.52
		125.079	125.079
		122.692	122.692
		119.356	119.356
		119.173	119.173
		116.849	116.849
		115.956	115.956
		114.804	114.804
		112.043	112.043
		107.628	107.628
		106.489	106.489
		106.272	106.272
		106.026	106.026
		105.992	105.992
		104.073	104.073
		103.621	103.621
		99.2722	99.2722
		99.0626	99.0626
		99.013	99.013
		98.3904	98.3904
		98.0814	98.0814
		97.3308	97.3308
		96.9245	96.9245
		96.6272	96.6272
		96.0788	96.0788
		96.0319	96.0319
		95.3881	95.3881
		95.3463	95.3463
		94.8062	94.8062
		93.9763	93.9763
		93.5877	93.5877
		92.6142	92.6142
		90.9216	90.9216
		89.2069	89.2069
		88.9072	88.9072
		88.8983	88.8983
		87.8925	87.8925
		87.5382	87.5382
		86.9594	86.9594
		82.9858	82.9858
		82.962	82.962
		81.1936	81.1936
		76.9652	76.9652
		74.6649	74.6649
		68.7512	68.7512
		56.412	56.412
		55.2845	55.2845
		55.0754	55.0754
TTATTAAAA	56	164.221	164.221
		130.251	130.251
		126.155	126.155
		122.23	122.23
		121.957	121.957
		117.894	117.894
		112.691	112.691
		112.642	112.642
		109.901	109.901
		107.017	107.017
		104.504	104.504
		96.1623	96.1623
		92.491	92.491
		91.0081	91.0081
		89.8116	89.8116
		89.6664	89.6664
		88.8939	88.8939
		88.764	88.764
		87.869	87.869
		87.6226	87.6226
		87.5887	87.5887
		86.9766	86.9766
		86.7865	86.7865
		85.2647	85.2647
		84.1456	84.1456
		83.1485	83.1485
		82.2172	82.2172
		80.0932	80.0932
		79.2815	79.2815
		79.2512	79.2512
		75.6893	75.6893
		74.368	74.368
		74.028	74.028
		73.031	73.031
		72.0891	72.0891
		71.7644	71.7644
		69.7096	69.7096
		68.9718	68.9718
		66.8043	66.8043
		66.4129	66.4129
		66.0902	66.0902
		64.9051	64.9051
		64.8181	64.8181
		63.9871	63.9871
		63.941	63.941
		62.7898	62.7898
		62.7159	62.7159
		61.8129	61.8129
		60.7718	60.7718
		60.5353	60.5353
		58.2424	58.2424
		57.7319	57.7319
		52.9533	52.9533
		52.2306	52.2306
		51.185	51.185
		50.9179	50.9179
TGTATAAAA	53	194.451	194.451
		173.238	173.238
		158.362	158.362
		146.166	146.166
		145.034	145.034
		143.695	143.695
		139.198	139.198
		137.685	137.685
		137.499	137.499
		134.02	134.02
		133.999	133.999
		129.057	129.057
		127.494	127.494
		126.713	126.713
		121.72	121.72
		121.666	121.666
		119.784	119.784
		119.208	119.208
		118.973	118.973
		116.657	116.657
		114.495	114.495
		114.229	114.229
		113.543	113.543
		110.823	110.823
		110.446	110.446
		110.25	110.25
		110.12	110.12
		109.933	109.933
		109.786	109.786
		109.751	109.751
		108.395	108.395
		108.162	108.162
		106.551	106.551
		106.507	106.507
		106.452	106.452
		106.099	106.099
		105.648	105.648
		105.451	105.451
		104.72	104.72
		104.191	104.191
		103.308	103.308
		102.92	102.92
		102.145	102.145
		99.1478	99.1478
		98.0079	98.0079
		96.5871	96.5871
		93.5719	93.5719
		92.7008	92.7008
		90.5245	90.5245
		89.0146	89.0146
		88.9337	88.9337
		88.8547	88.8547
		87.5418	87.5418
TCTATAAAA	53	168.215	168.215
		162.848	162.848
		161.891	161.891
		156.817	156.817
		150.999	150.999
		149.083	149.083
		147.826	147.826
		147.216	147.216
		147.111	147.111
		145.292	145.292
		145.01	145.01
		143.033	143.033
		142.466	142.466
		130.802	130.802
		130.767	130.767
		130.43	130.43
		130.312	130.312
		127.333	127.333
		126.263	126.263
		122.087	122.087
		119.696	119.696
		116.725	116.725
		116.429	116.429
		115.932	115.932
		111.818	111.818
		111.123	111.123
		109.842	109.842
		109.187	109.187
		108.248	108.248
		108.198	108.198
		107.68	107.68
		105.539	105.539
		104.914	104.914
		102.416	102.416
		101.556	101.556
		101.031	101.031
		99.0814	99.0814
		98.2219	98.2219
		98.2007	98.2007
		98.0045	98.0045
		97.8106	97.8106
		97.2826	97.2826
		95.4447	95.4447
		94.5478	94.5478
		90.9141	90.9141
		89.6557	89.6557
		89.0153	89.0153
		88.6138	88.6138
		85.1582	85.1582
		83.0965	83.0965
		79.2519	79.2519
		67.275	67.275
		66.4099	66.4099
TACTTAAAA	53	148.741	148.741
		147.965	147.965
		131.888	131.888
		127.214	127.214
		123.533	123.533
		121.839	121.839
		119.624	119.624
		118.031	118.031
		117.073	117.073
		114.752	114.752
		114.282	114.282
		113.307	113.307
		112.164	112.164
		109.959	109.959
		107.747	107.747
		107.001	107.001
		103.892	103.892
		103.275	103.275
		102.5	102.5
		101.468	101.468
		100.946	100.946
		99.8894	99.8894
		97.7995	97.7995
		96.4682	96.4682
		95.7094	95.7094
		95.0383	95.0383
		94.0358	94.0358
		94.0187	94.0187
		92.9275	92.9275
		90.5639	90.5639
		90.0585	90.0585
		88.898	88.898
		88.1693	88.1693
		87.3208	87.3208
		87.3009	87.3009
		86.8849	86.8849
		86.6852	86.6852
		86.0394	86.0394
		85.2372	85.2372
		84.9076	84.9076
		84.4978	84.4978
		83.7413	83.7413
		80.1068	80.1068
		79.8646	79.8646
		76.1909	76.1909
		73.723	73.723
		64.8778	64.8778
		63.7163	63.7163
		62.287	62.287
		62.0719	62.0719
		61.3904	61.3904
		60.9666	60.9666
		51.482	51.482
TATTTTAAA	49	160.397	160.397
		160.082	160.082
		147.017	147.017
		137.693	137.693
		128.739	128.739
		95.3744	95.3744
		90.8813	90.8813
		87.5681	87.5681
		86.9398	86.9398
		85.9717	85.9717
		80.8217	80.8217
		78.7099	78.7099
		76.4048	76.4048
		76.4032	76.4032
		76.3974	76.3974
		74.404	74.404
		74.0981	74.0981
		73.3778	73.3778
		72.7818	72.7818
		69.6974	69.6974
		69.4744	69.4744
		68.9873	68.9873
		68.7057	68.7057
		67.6358	67.6358
		66.905	66.905
		66.5521	66.5521
		63.6125	63.6125
		62.9577	62.9577
		61.9098	61.9098
		60.8649	60.8649
		60.3973	60.3973
		60.1945	60.1945
		58.0492	58.0492
		57.7922	57.7922
		56.2767	56.2767
		56.1375	56.1375
		55.6228	55.6228
		55.1283	55.1283
		54.3634	54.3634
		53.6276	53.6276
		53.269	53.269
		52.8074	52.8074
		52.4367	52.4367
		51.9474	51.9474
		51.624	51.624
		51.3598	51.3598
		50.9903	50.9903
		50.6738	50.6738
		50.212	50.212
GTTATAAAA	48	192.508	192.508
		169.752	169.752
		168.642	168.642
		164.302	164.302
		158.55	158.55
		151.257	151.257
		151.246	151.246
		147.358	147.358
		144.357	144.357
		141.922	141.922
		138.303	138.303
		135.704	135.704
		135.506	135.506
		135.47	135.47
		134.522	134.522
		132.64	132.64
		131.304	131.304
		130.573	130.573
		127.62	127.62
		125.957	125.957
		125.28	125.28
		124.896	124.896
		122.644	122.644
		121.002	121.002
		120.759	120.759
		120.327	120.327
		119.558	119.558
		117.643	117.643
		117.076	117.076
		115.58	115.58
		115.506	115.506
		113.787	113.787
		111.954	111.954
		111.066	111.066
		108.111	108.111
		106.85	106.85
		106.677	106.677
		105.337	105.337
		105.222	105.222
		104.414	104.414
		102.106	102.106
		100.175	100.175
		91.9178	91.9178
		85.9134	85.9134
		83.6682	83.6682
		82.3648	82.3648
		81.8	81.8
		80.6327	80.6327
AATATAAAA	46	150.035	150.035
		143.496	143.496
		143.085	143.085
		141.114	141.114
		137.301	137.301
		132.712	132.712
		123.662	123.662
		123.553	123.553
		123.524	123.524
		121.997	121.997
		120.7	120.7
		119.802	119.802
		119.304	119.304
		116.612	116.612
		114.814	114.814
		114.61	114.61
		114.156	114.156
		111.579	111.579
		111.395	111.395
		109.258	109.258
		107.182	107.182
		106.757	106.757
		104.812	104.812
		104.812	104.812
		103.909	103.909
		101.202	101.202
		100.871	100.871
		100.051	100.051
		99.8949	99.8949
		98.9094	98.9094
		97.1876	97.1876
		96.6474	96.6474
		94.0014	94.0014
		93.6107	93.6107
		92.3921	92.3921
		92.2818	92.2818
		89.7071	89.7071
		89.5283	89.5283
		89.0512	89.0512
		88.9941	88.9941
		88.755	88.755
		87.352	87.352
		85.7342	85.7342
		83.2161	83.2161
		69.7201	69.7201
		68.9393	68.9393
TATTATAAA	46	101.402	101.402
		101.378	101.378
		89.6169	89.6169
		89.1613	89.1613
		88.5853	88.5853
		87.3662	87.3662
		85.9005	85.9005
		84.5022	84.5022
		83.7172	83.7172
		81.4769	81.4769
		80.0735	80.0735
		79.6427	79.6427
		79.2329	79.2329
		78.4893	78.4893
		77.8701	77.8701
		76.9751	76.9751
		76.7895	76.7895
		76.2952	76.2952
		75.3922	75.3922
		74.9451	74.9451
		72.6402	72.6402
		71.3476	71.3476
		71.2773	71.2773
		70.6444	70.6444
		70.3916	70.3916
		70.1799	70.1799
		67.7182	67.7182
		67.4229	67.4229
		66.7937	66.7937
		66.6381	66.6381
		64.7572	64.7572
		63.9791	63.9791
		63.0942	63.0942
		62.831	62.831
		61.8002	61.8002
		61.6366	61.6366
		61.2774	61.2774
		58.3398	58.3398
		57.4983	57.4983
		56.3364	56.3364
		56.113	56.113
		54.8826	54.8826
		53.8251	53.8251
		53.6383	53.6383
		53.4626	53.4626
		50.4128	50.4128
GTATTAAAA	45	182.852	182.852
		180.512	180.512
		165.816	165.816
		164.551	164.551
		154.73	154.73
		150.772	150.772
		143.749	143.749
		141.604	141.604
		136.561	136.561
		135.648	135.648
		135.418	135.418
		135.417	135.417
		132.789	132.789
		131.34	131.34
		125.801	125.801
		123.907	123.907
		123.283	123.283
		121.125	121.125
		119.635	119.635
		118.813	118.813
		117.583	117.583
		117.115	117.115
		113.324	113.324
		112.636	112.636
		111.275	111.275
		110.446	110.446
		108.135	108.135
		107.612	107.612
		104.087	104.087
		103.874	103.874
		103.109	103.109
		101.096	101.096
		100.664	100.664
		99.1848	99.1848
		98.7155	98.7155
		96.5491	96.5491
		92.9302	92.9302
		92.1736	92.1736
		91.2128	91.2128
		90.8252	90.8252
		90.4345	90.4345
		86.7328	86.7328
		85.6819	85.6819
		78.75	78.75
		57.1314	57.1314
TATAAAAAA	44	166.193	166.193
		164.274	164.274
		140.304	140.304
		133.968	133.968
		132.078	132.078
		131.6	131.6
		129.445	129.445
		126.973	126.973
		125.448	125.448
		125.208	125.208
		125.077	125.077
		121.835	121.835
		121.271	121.271
		120.174	120.174
		117.728	117.728
		117.516	117.516
		117.471	117.471
		114.838	114.838
		114.478	114.478
		114.334	114.334
		114.097	114.097
		112.904	112.904
		111.49	111.49
		111.302	111.302
		107.87	107.87
		106.214	106.214
		103.555	103.555
		101.99	101.99
		101.952	101.952
		100.584	100.584
		98.9458	98.9458
		97.3164	97.3164
		96.9492	96.9492
		95.9468	95.9468
		94.557	94.557
		92.2907	92.2907
		90.4718	90.4718
		90.0092	90.0092
		88.4306	88.4306
		87.7401	87.7401
		83.5876	83.5876
		83.5385	83.5385
		81.8782	81.8782
		81.8244	81.8244
GATTTAAAA	43	176.785	176.785
		161.531	161.531
		157.022	157.022
		139.096	139.096
		137.718	137.718
		127.569	127.569
		126.949	126.949
		122.114	122.114
		110.35	110.35
		109.907	109.907
		103.993	103.993
		101.463	101.463
		96.4688	96.4688
		96.2132	96.2132
		94.242	94.242
		93.0844	93.0844
		92.6143	92.6143
		92.5342	92.5342
		92.173	92.173
		91.329	91.329
		85.1556	85.1556
		83.8721	83.8721
		82.5838	82.5838
		81.4732	81.4732
		79.9413	79.9413
		78.9328	78.9328
		76.8499	76.8499
		76.3982	76.3982
		76.3529	76.3529
		75.6171	75.6171
		75.224	75.224
		73.766	73.766
		72.2444	72.2444
		71.1284	71.1284
		68.8893	68.8893
		66.4171	66.4171
		65.0184	65.0184
		64.4835	64.4835
		59.9383	59.9383
		58.1593	58.1593
		58.1539	58.1539
		54.1794	54.1794
		52.0311	52.0311
TACATAAAA	42	123.208	123.208
		119.075	119.075
		115.864	115.864
		114.568	114.568
		108.134	108.134
		107.452	107.452
		107.059	107.059
		106.152	106.152
		104.3	104.3
		101.591	101.591
		100.108	100.108
		96.7903	96.7903
		96.3982	96.3982
		95.0199	95.0199
		94.5948	94.5948
		92.1564	92.1564
		92.0046	92.0046
		87.9218	87.9218
		85.7199	85.7199
		83.1853	83.1853
		82.8414	82.8414
		82.3164	82.3164
		82.0935	82.0935
		81.8577	81.8577
		79.7698	79.7698
		79.0828	79.0828
		77.6106	77.6106
		77.2307	77.2307
		76.9983	76.9983
		72.8709	72.8709
		72.3784	72.3784
		70.7063	70.7063
		69.5621	69.5621
		66.7463	66.7463
		66.1175	66.1175
		65.1562	65.1562
		62.9435	62.9435
		60.1346	60.1346
		57.3641	57.3641
		56.9345	56.9345
		56.5372	56.5372
		54.0643	54.0643
TATATTTAA	41	128.22	128.22
		121.427	121.427
		111.857	111.857
		108.058	108.058
		97.2225	97.2225
		96.7634	96.7634
		95.9411	95.9411
		92.7618	92.7618
		91.4882	91.4882
		90.777	90.777
		90.4136	90.4136
		89.9743	89.9743
		89.6917	89.6917
		86.3208	86.3208
		85.7251	85.7251
		84.7913	84.7913
		84.4526	84.4526
		82.9929	82.9929
		80.7575	80.7575
		80.4116	80.4116
		79.3809	79.3809
		79.147	79.147
		78.9713	78.9713
		78.9012	78.9012
		77.5001	77.5001
		76.3971	76.3971
		74.1375	74.1375
		73.6981	73.6981
		73.1692	73.1692
		73.0828	73.0828
		72.4435	72.4435
		69.1346	69.1346
		68.8306	68.8306
		66.6071	66.6071
		65.8273	65.8273
		65.3042	65.3042
		58.4335	58.4335
		57.0078	57.0078
		56.1216	56.1216
		56.0502	56.0502
		54.1723	54.1723
TATTAAAAA	40	182.816	182.816
		108.089	108.089
		104.064	104.064
		89.1977	89.1977
		89.0297	89.0297
		88.1778	88.1778
		87.8	87.8
		86.5767	86.5767
		86.4347	86.4347
		85.5563	85.5563
		84.724	84.724
		83.6666	83.6666
		83.2202	83.2202
		82.8925	82.8925
		81.4921	81.4921
		79.6857	79.6857
		79.0731	79.0731
		78.9541	78.9541
		78.43	78.43
		74.7467	74.7467
		72.1799	72.1799
		72.1663	72.1663
		70.7605	70.7605
		70.3807	70.3807
		70.1195	70.1195
		66.6243	66.6243
		65.5526	65.5526
		65.1632	65.1632
		63.6791	63.6791
		62.1695	62.1695
		61.9745	61.9745
		60.9584	60.9584
		60.2006	60.2006
		58.5613	58.5613
		55.2185	55.2185
		55.0124	55.0124
		54.1921	54.1921
		53.4694	53.4694
		50.5242	50.5242
		50.2784	50.2784
TATATATGA	38	192.237	192.237
		176.72	176.72
		165.074	165.074
		159.861	159.861
		153.739	153.739
		145.299	145.299
		140.752	140.752
		130.931	130.931
		129.662	129.662
		118.676	118.676
		113.924	113.924
		105.255	105.255
		104.804	104.804
		104.415	104.415
		101.69	101.69
		100.965	100.965
		99.9589	99.9589
		97.9907	97.9907
		97.6836	97.6836
		95.7387	95.7387
		95.4778	95.4778
		95.4417	95.4417
		93.2901	93.2901
		92.8816	92.8816
		92.5219	92.5219
		89.3406	89.3406
		86.4285	86.4285
		85.5791	85.5791
		84.3179	84.3179
		83.7359	83.7359
		83.6648	83.6648
		77.7233	77.7233
		67.3994	67.3994
		66.5157	66.5157
		65.4135	65.4135
		60.1506	60.1506
		57.2879	57.2879
		56.2214	56.2214
TATAAATAA	37	176.772	176.772
		150.973	150.973
		144.851	144.851
		137.833	137.833
		136.68	136.68
		131.267	131.267
		128.849	128.849
		127.468	127.468
		122.379	122.379
		120.944	120.944
		119.741	119.741
		117.148	117.148
		116.852	116.852
		115.762	115.762
		115.585	115.585
		112.377	112.377
		108.047	108.047
		103.858	103.858
		102.46	102.46
		102.382	102.382
		101.14	101.14
		101.123	101.123
		101.021	101.021
		99.0056	99.0056
		98.1363	98.1363
		95.5473	95.5473
		95.5412	95.5412
		95.4583	95.4583
		94.446	94.446
		91.8808	91.8808
		90.5326	90.5326
		89.9678	89.9678
		88.1971	88.1971
		88.0241	88.0241
		87.6694	87.6694
		83.038	83.038
		80.5335	80.5335
TATATAATA	36	139.32	139.32
		134.478	134.478
		133.684	133.684
		124.18	124.18
		123.342	123.342
		122.455	122.455
		120.654	120.654
		119.916	119.916
		118.362	118.362
		117.261	117.261
		116.079	116.079
		115.024	115.024
		114.531	114.531
		114.222	114.222
		113.756	113.756
		112.572	112.572
		112.422	112.422
		112.309	112.309
		109.028	109.028
		108.516	108.516
		107.592	107.592
		106.115	106.115
		105.917	105.917
		105.68	105.68
		105.201	105.201
		103.042	103.042
		102.774	102.774
		101.956	101.956
		99.8977	99.8977
		97.3286	97.3286
		94.4794	94.4794
		92.2883	92.2883
		89.6933	89.6933
		84.8863	84.8863
		84.1686	84.1686
		76.4742	76.4742
ATATTAAAA	35	135.988	135.988
		135.209	135.209
		133.561	133.561
		128.395	128.395
		127.387	127.387
		120.378	120.378
		117.406	117.406
		116.806	116.806
		112.479	112.479
		110.645	110.645
		110.41	110.41
		107.911	107.911
		104.11	104.11
		103.576	103.576
		101.552	101.552
		100.508	100.508
		98.8591	98.8591
		98.8264	98.8264
		98.4933	98.4933
		97.9495	97.9495
		97.5724	97.5724
		96.3018	96.3018
		88.7736	88.7736
		87.9293	87.9293
		87.123	87.123
		84.5909	84.5909
		83.1866	83.1866
		82.1484	82.1484
		81.5411	81.5411
		81.1813	81.1813
		73.3969	73.3969
		68.0469	68.0469
		67.2157	67.2157
		63.1549	63.1549
		62.0079	62.0079
CATATAAAA	34	181.043	181.043
		141.571	141.571
		139.416	139.416
		138.484	138.484
		136.504	136.504
		136.403	136.403
		132.48	132.48
		127.809	127.809
		127.633	127.633
		127.236	127.236
		125.316	125.316
		120.014	120.014
		117.342	117.342
		117.167	117.167
		116.706	116.706
		116.259	116.259
		113.987	113.987
		112.672	112.672
		112.602	112.602
		110.555	110.555
		106.117	106.117
		106.087	106.087
		105.836	105.836
		104.484	104.484
		103.019	103.019
		102.038	102.038
		100.445	100.445
		98.1647	98.1647
		97.9573	97.9573
		95.2029	95.2029
		93.6336	93.6336
		92.3806	92.3806
		88.5675	88.5675
		88.2808	88.2808
CATTTAAAA	34	191.355	191.355
		142.577	142.577
		136.763	136.763
		126.307	126.307
		120.2	120.2
		119.548	119.548
		118.722	118.722
		117.625	117.625
		115.059	115.059
		113.79	113.79
		112.953	112.953
		112.143	112.143
		108.904	108.904
		108.544	108.544
		105.512	105.512
		103.593	103.593
		100.372	100.372
		99.52	99.52
		99.0542	99.0542
		96.4768	96.4768
		94.6969	94.6969
		94.3555	94.3555
		93.4978	93.4978
		92.4754	92.4754
		92.3309	92.3309
		90.5124	90.5124
		87.3768	87.3768
		84.5696	84.5696
		81.8857	81.8857
		80.1697	80.1697
		79.9373	79.9373
		79.7885	79.7885
		63.3771	63.3771
		58.9344	58.9344
TATATAGGG	33	186.944	186.944
		164.671	164.671
		102.814	102.814
		101.18	101.18
		100.404	100.404
		100.295	100.295
		100.294	100.294
		96.2927	96.2927
		95.299	95.299
		94.4914	94.4914
		94.3716	94.3716
		94.3226	94.3226
		93.9666	93.9666
		93.6521	93.6521
		93.5233	93.5233
		93.4609	93.4609
		93.271	93.271
		92.9907	92.9907
		92.5532	92.5532
		92.4036	92.4036
		92.3993	92.3993
		89.4181	89.4181
		88.8679	88.8679
		86.2398	86.2398
		85.4212	85.4212
		82.8117	82.8117
		82.0629	82.0629
		79.4704	79.4704
		79.278	79.278
		77.4986	77.4986
		72.2573	72.2573
		55.619	55.619
		50.1583	50.1583
TAATAAAAA	33	96.664	96.664
		89.0288	89.0288
		88.7211	88.7211
		87.8742	87.8742
		87.5577	87.5577
		87.4699	87.4699
		87.1327	87.1327
		86.1098	86.1098
		82.6109	82.6109
		80.9835	80.9835
		80.82	80.82
		80.6876	80.6876
		79.9242	79.9242
		79.8873	79.8873
		78.7653	78.7653
		76.8903	76.8903
		76.4703	76.4703
		75.2424	75.2424
		74.4792	74.4792
		74.0959	74.0959
		73.3054	73.3054
		73.1108	73.1108
		71.9044	71.9044
		71.8599	71.8599
		70.1057	70.1057
		69.8597	69.8597
		69.0396	69.0396
		68.5451	68.5451
		66.7897	66.7897
		60.4462	60.4462
		58.4838	58.4838
		52.7472	52.7472
		50.869	50.869
GGTATAAAA	32	216.33	216.33
		184.509	184.509
		174.076	174.076
		171.136	171.136
		156.403	156.403
		146.664	146.664
		141.519	141.519
		135.091	135.091
		134.908	134.908
		133.213	133.213
		132.278	132.278
		130.772	130.772
		127.969	127.969
		126.394	126.394
		121.509	121.509
		116.603	116.603
		115.948	115.948
		114.07	114.07
		112.252	112.252
		112.027	112.027
		108.236	108.236
		104.994	104.994
		104.184	104.184
		100.043	100.043
		98.781	98.781
		95.1863	95.1863
		91.967	91.967
		89.6436	89.6436
		87.2401	87.2401
		85.0492	85.0492
		75.7017	75.7017
		58.5545	58.5545
CTTATAAAA	32	214.742	214.742
		168.796	168.796
		149.373	149.373
		140.098	140.098
		137.039	137.039
		136.882	136.882
		134.874	134.874
		134.756	134.756
		132.659	132.659
		131.048	131.048
		129.875	129.875
		128.076	128.076
		125.286	125.286
		115.387	115.387
		114.512	114.512
		110.384	110.384
		109.752	109.752
		109.061	109.061
		107.008	107.008
		104.09	104.09
		102.593	102.593
		101.604	101.604
		99.6363	99.6363
		98.8664	98.8664
		98.6743	98.6743
		97.4114	97.4114
		95.6711	95.6711
		94.044	94.044
		93.8686	93.8686
		89.3856	89.3856
		87.8492	87.8492
		78.0072	78.0072
TATAAAATA	32	149.09	149.09
		146.137	146.137
		138.659	138.659
		133.546	133.546
		130.615	130.615
		124.718	124.718
		124.716	124.716
		123.702	123.702
		121.039	121.039
		121.022	121.022
		118.319	118.319
		114.861	114.861
		114.041	114.041
		112.907	112.907
		112.669	112.669
		110.313	110.313
		110.088	110.088
		109.414	109.414
		109.169	109.169
		108.413	108.413
		107.97	107.97
		107.953	107.953
		101.663	101.663
		100.865	100.865
		98.8857	98.8857
		98.1862	98.1862
		97.3914	97.3914
		96.3929	96.3929
		91.3339	91.3339
		90.9874	90.9874
		84.1017	84.1017
		72.4063	72.4063
TATATAGGA	32	140.397	140.397
		127.118	127.118
		126.843	126.843
		123.526	123.526
		122.547	122.547
		121.792	121.792
		121.788	121.788
		107.828	107.828
		107.496	107.496
		106.52	106.52
		105.523	105.523
		105.52	105.52
		102.217	102.217
		101.335	101.335
		99.7921	99.7921
		99.0623	99.0623
		98.5605	98.5605
		97.5173	97.5173
		96.7778	96.7778
		95.3847	95.3847
		94.5732	94.5732
		92.865	92.865
		91.1682	91.1682
		87.2672	87.2672
		86.8927	86.8927
		86.7532	86.7532
		85.2041	85.2041
		84.9325	84.9325
		82.1978	82.1978
		71.0043	71.0043
		65.1563	65.1563
		50.5946	50.5946
TAATATAAA	32	205.567	205.567
		118.848	118.848
		115.916	115.916
		111.171	111.171
		108.749	108.749
		104.166	104.166
		103.269	103.269
		101.841	101.841
		101.124	101.124
		99.3796	99.3796
		99.0835	99.0835
		96.4348	96.4348
		95.367	95.367
		93.9212	93.9212
		93.0742	93.0742
		92.6716	92.6716
		91.9746	91.9746
		91.0466	91.0466
		89.3398	89.3398
		88.5767	88.5767
		88.1779	88.1779
		88.1003	88.1003
		87.5307	87.5307
		84.8738	84.8738
		84.0658	84.0658
		82.9908	82.9908
		82.3345	82.3345
		81.6529	81.6529
		77.7728	77.7728
		69.1032	69.1032
		61.4442	61.4442
		59.2418	59.2418
TATAAGAAA	31	119.616	119.616
		115.047	115.047
		95.0183	95.0183
		94.8619	94.8619
		90.7465	90.7465
		90.4829	90.4829
		87.5612	87.5612
		86.182	86.182
		84.1039	84.1039
		84.0359	84.0359
		83.9129	83.9129
		83.1165	83.1165
		82.7769	82.7769
		79.8863	79.8863
		78.033	78.033
		77.7679	77.7679
		77.7623	77.7623
		76.966	76.966
		70.1051	70.1051
		69.462	69.462
		67.1915	67.1915
		66.7719	66.7719
		63.985	63.985
		63.3247	63.3247
		60.8432	60.8432
		58.1656	58.1656
		54.0773	54.0773
		53.6075	53.6075
		52.1984	52.1984
		51.9992	51.9992
		51.3568	51.3568
TATAAGTAA	30	140.099	140.099
		130.371	130.371
		129.935	129.935
		123.459	123.459
		112.624	112.624
		111.393	111.393
		109.084	109.084
		103.446	103.446
		103.212	103.212
		97.491	97.491
		96.2376	96.2376
		96.1567	96.1567
		95.6555	95.6555
		95.3423	95.3423
		94.4564	94.4564
		94.3085	94.3085
		93.882	93.882
		93.1144	93.1144
		91.6031	91.6031
		89.7094	89.7094
		81.6537	81.6537
		80.1527	80.1527
		77.1977	77.1977
		75.1462	75.1462
		74.1057	74.1057
		74.0048	74.0048
		72.9852	72.9852
		72.6099	72.6099
		69.6425	69.6425
		58.3421	58.3421
AGTATAAAA	29	185.578	185.578
		177.522	177.522
		157.495	157.495
		139.273	139.273
		138.256	138.256
		136.71	136.71
		134.629	134.629
		133.91	133.91
		130.973	130.973
		128.99	128.99
		128.872	128.872
		127.77	127.77
		120.47	120.47
		114.657	114.657
		114.134	114.134
		114.033	114.033
		111.992	111.992
		110.08	110.08
		108.503	108.503
		107.279	107.279
		107.102	107.102
		105.296	105.296
		103.833	103.833
		101.344	101.344
		100.094	100.094
		99.465	99.465
		98.3797	98.3797
		91.8954	91.8954
		81.7412	81.7412
ATTTTAAAA	29	178.129	178.129
		146.052	146.052
		118.875	118.875
		115.556	115.556
		98.1631	98.1631
		97.2181	97.2181
		96.8541	96.8541
		95.2601	95.2601
		90.2433	90.2433
		86.8705	86.8705
		77.5007	77.5007
		74.7739	74.7739
		72.2907	72.2907
		71.4912	71.4912
		69.0403	69.0403
		68.8923	68.8923
		67.8242	67.8242
		63.6363	63.6363
		63.4696	63.4696
		63.3584	63.3584
		63.0352	63.0352
		61.4832	61.4832
		60.7732	60.7732
		60.0182	60.0182
		59.4785	59.4785
		58.757	58.757
		56.4366	56.4366
		50.5116	50.5116
		50.3372	50.3372
TATATAGAA	29	125.179	125.179
		119.426	119.426
		109.298	109.298
		99.6697	99.6697
		91.9405	91.9405
		91.6137	91.6137
		89.4914	89.4914
		86.7654	86.7654
		82.1795	82.1795
		81.6291	81.6291
		79.8365	79.8365
		77.0525	77.0525
		76.1746	76.1746
		75.4669	75.4669
		74.1601	74.1601
		74.0799	74.0799
		73.3061	73.3061
		72.9926	72.9926
		72.1322	72.1322
		71.6942	71.6942
		65.5966	65.5966
		65.4346	65.4346
		65.3856	65.3856
		64.6504	64.6504
		63.1082	63.1082
		57.3578	57.3578
		55.6546	55.6546
		53.3766	53.3766
		50.0786	50.0786
TATATTAGG	28	151.358	151.358
		106.555	106.555
		104.14	104.14
		102.34	102.34
		102.068	102.068
		100.984	100.984
		99.9112	99.9112
		95.6998	95.6998
		94.9805	94.9805
		93.9836	93.9836
		93.6387	93.6387
		91.9125	91.9125
		89.6398	89.6398
		88.3341	88.3341
		88.1733	88.1733
		87.5351	87.5351
		87.3956	87.3956
		85.9686	85.9686
		85.8249	85.8249
		81.09	81.09
		79.1334	79.1334
		77.5106	77.5106
		75.6908	75.6908
		74.9122	74.9122
		74.3203	74.3203
		70.4502	70.4502
		68.4429	68.4429
		64.4048	64.4048
GATATAAAA	27	195.853	195.853
		174.963	174.963
		173.028	173.028
		163.355	163.355
		151.945	151.945
		150.815	150.815
		149.489	149.489
		146.643	146.643
		146.091	146.091
		143.297	143.297
		131.751	131.751
		126.863	126.863
		124.037	124.037
		120.767	120.767
		117.667	117.667
		111.534	111.534
		110.277	110.277
		108.438	108.438
		108.434	108.434
		108.024	108.024
		107.769	107.769
		107.624	107.624
		95.1777	95.1777
		92.5776	92.5776
		90.1558	90.1558
		62.3031	62.3031
		52.0979	52.0979
TATATTAGA	27	159.408	159.408
		139.745	139.745
		120.353	120.353
		120.296	120.296
		118.975	118.975
		118.338	118.338
		108.643	108.643
		100.784	100.784
		98.0308	98.0308
		97.3102	97.3102
		95.9832	95.9832
		94.8291	94.8291
		94.2176	94.2176
		87.7045	87.7045
		86.353	86.353
		85.8886	85.8886
		84.9971	84.9971
		84.6769	84.6769
		80.3574	80.3574
		79.652	79.652
		78.2973	78.2973
		77.6488	77.6488
		73.2762	73.2762
		72.3938	72.3938
		63.9716	63.9716
		63.577	63.577
		56.5853	56.5853
CTTTTAAAA	27	136.905	136.905
		124.518	124.518
		119.373	119.373
		108.351	108.351
		105.954	105.954
		104.389	104.389
		103.281	103.281
		100.844	100.844
		98.3713	98.3713
		98.2239	98.2239
		97.6706	97.6706
		95.1973	95.1973
		85.2139	85.2139
		80.6646	80.6646
		79.4885	79.4885
		77.0357	77.0357
		76.1067	76.1067
		72.412	72.412
		72.1706	72.1706
		71.2961	71.2961
		69.7363	69.7363
		68.0378	68.0378
		60.6582	60.6582
		60.1301	60.1301
		58.9169	58.9169
		50.6774	50.6774
		50.2759	50.2759
TGTTTAAAA	27	179.63	179.63
		101.719	101.719
		98.4937	98.4937
		88.5005	88.5005
		86.4379	86.4379
		80.9646	80.9646
		79.8598	79.8598
		79.7921	79.7921
		77.949	77.949
		77.5694	77.5694
		76.2046	76.2046
		75.7923	75.7923
		72.4161	72.4161
		71.1002	71.1002
		70.8531	70.8531
		68.0647	68.0647
		67.028	67.028
		65.2294	65.2294
		64.6551	64.6551
		62.7722	62.7722
		62.0961	62.0961
		61.7776	61.7776
		60.0918	60.0918
		58.1517	58.1517
		56.4334	56.4334
		55.51	55.51
		54.4949	54.4949
CCTATAAAA	25	184.329	184.329
		157.528	157.528
		138.783	138.783
		137.564	137.564
		136.553	136.553
		135.811	135.811
[truncated: 2,782 more rows]
