# Supplementary material for: A Random Screen Using a Novel Reporter Assay System Reveals a Set of Sequences That Are Preferred as the TATA or TATA-Like Elements in the CYC1 Promoter of Saccharomyces cerevisiae
Source: PLoS One. 2015 Jun 5;10(6):e0129357. doi: 10.1371/journal.pone.0129357 (PMC4457894; doi:10.1371/journal.pone.0129357)
Supplement: S5 Table — (XLSX) [file pone.0129357.s012.xlsx]

## Sheet: Sheet1
sequence	clone #	activity (%)	color code
AAAC	1	118.328	118.328
AAAG	4	156.459	156.459
		122.6	122.6
		111.041	111.041
		104.471	104.471
AAAT	3	147.188	147.188
		127.713	127.713
		112.605	112.605
AACC	1	112.076	112.076
AACG	2	113.115	113.115
		101.067	101.067
AACT	4	124.588	124.588
		123.986	123.986
		119.236	119.236
		99.1186	99.1186
AAGA	1	126.746	126.746
AAGC	3	130.3	130.3
		118.557	118.557
		113.585	113.585
AAGG	3	141.407	141.407
		112.403	112.403
		105.138	105.138
AAGT	8	134.738	134.738
		131.518	131.518
		122.272	122.272
		114.807	114.807
		112.15	112.15
		110.076	110.076
		109.316	109.316
		104.188	104.188
AATC	3	160.697	160.697
		111.835	111.835
		88.1586	88.1586
AATG	5	137.66	137.66
		135.57	135.57
		111.876	111.876
		110.238	110.238
		105.396	105.396
AATT	3	145.248	145.248
		138.756	138.756
		107.509	107.509
ACAA	2	145.69	145.69
		104.56	104.56
ACAT	2	127.892	127.892
		111.802	111.802
ACCA	3	136.146	136.146
		112.564	112.564
		90.3671	90.3671
ACCC	5	164.908	164.908
		139.364	139.364
		122.102	122.102
		107.25	107.25
		102.399	102.399
ACCG	2	132.181	132.181
		103.519	103.519
ACCT	4	133.714	133.714
		125.95	125.95
		114.807	114.807
		112.987	112.987
ACGA	2	116.56	116.56
		58.2891	58.2891
ACGC	3	117.483	117.483
		115.532	115.532
		108.524	108.524
ACGG	4	123.89	123.89
		118.731	118.731
		114.931	114.931
		105.509	105.509
ACGT	3	130.595	130.595
		124.537	124.537
		115.318	115.318
ACTA	5	156.488	156.488
		127.823	127.823
		124.516	124.516
		123.071	123.071
		114.754	114.754
ACTC	2	161.462	161.462
		93.5221	93.5221
ACTG	6	159.692	159.692
		143.707	143.707
		138.261	138.261
		113.747	113.747
		102.558	102.558
		96.9166	96.9166
ACTT	2	122.801	122.801
		107.208	107.208
AGAA	1	116.662	116.662
AGAC	2	120.178	120.178
		107.489	107.489
AGAG	2	148.249	148.249
		108.276	108.276
AGAT	4	136.033	136.033
		115.902	115.902
		112.236	112.236
		110.377	110.377
AGCA	5	136.079	136.079
		120.153	120.153
		115.264	115.264
		103.293	103.293
		99.5978	99.5978
AGCG	1	119.679	119.679
AGCT	3	155.032	155.032
		93.7719	93.7719
		84.3991	84.3991
AGGA	3	124.678	124.678
		116.433	116.433
		90.887	90.887
AGGC	4	147.719	147.719
		126.18	126.18
		122.276	122.276
		116.007	116.007
AGGG	4	168.911	168.911
		141.64	141.64
		116.599	116.599
		114.243	114.243
AGGT	7	130.041	130.041
		129.796	129.796
		126.634	126.634
		122.327	122.327
		114.75	114.75
		113.3	113.3
		110.369	110.369
AGTA	4	148.193	148.193
		143.387	143.387
		125.813	125.813
		98.3187	98.3187
AGTC	5	137.776	137.776
		131.837	131.837
		123.337	123.337
		109.927	109.927
		106.892	106.892
AGTG	2	126.409	126.409
		108.258	108.258
AGTT	2	106.935	106.935
		104.372	104.372
ATAA	6	163.246	163.246
		124.798	124.798
		123.934	123.934
		114.957	114.957
		112.148	112.148
		87.1299	87.1299
ATAC	5	135.022	135.022
		130.67	130.67
		118.163	118.163
		105.889	105.889
		94.1227	94.1227
ATAG	2	136.604	136.604
		111.458	111.458
ATAT	8	152.351	152.351
		140.797	140.797
		140.349	140.349
		138.905	138.905
		127.846	127.846
		124.369	124.369
		120.088	120.088
		117.155	117.155
ATCA	6	124.014	124.014
		121.374	121.374
		114.024	114.024
		113.57	113.57
		108.355	108.355
		81.0658	81.0658
ATCC	5	157.219	157.219
		146.449	146.449
		142.62	142.62
		125.578	125.578
		116.895	116.895
ATCT	5	130.237	130.237
		120.248	120.248
		114.062	114.062
		112.412	112.412
		109.61	109.61
ATGA	3	146.468	146.468
		100.234	100.234
		100.06	100.06
ATGC	4	145.616	145.616
		122.456	122.456
		114.002	114.002
		105.953	105.953
ATGG	3	118.465	118.465
		106.517	106.517
		100.954	100.954
ATGT	3	122.623	122.623
		112.163	112.163
		107.484	107.484
ATTA	4	141.493	141.493
		136.658	136.658
		108.149	108.149
		85.0879	85.0879
ATTC	2	137.371	137.371
		104.269	104.269
ATTG	2	137.418	137.418
		126.749	126.749
ATTT	5	151.556	151.556
		131.439	131.439
		119.116	119.116
		117.768	117.768
		103.77	103.77
CAAA	1	66.6139	66.6139
CAAG	1	63.046	63.046
CACC	1	75.3881	75.3881
CACG	1	105.485	105.485
CACT	2	56.9537	56.9537
		50.5858	50.5858
CAGC	1	82.2716	82.2716
CAGG	1	81.9237	81.9237
CAGT	2	72.2649	72.2649
		70.418	70.418
CATA	4	106.592	106.592
		88.4398	88.4398
		77.3628	77.3628
		54.7181	54.7181
CATG	2	124.302	124.302
		105.24	105.24
CATT	1	103.421	103.421
CCCG	2	90.1074	90.1074
		74.7392	74.7392
CCCT	1	73.5433	73.5433
CCGG	1	61.1654	61.1654
CCGT	2	73.2828	73.2828
		57.6471	57.6471
CCTC	2	80.2207	80.2207
		63.436	63.436
CCTT	1	60.9874	60.9874
CGAG	2	99.5673	99.5673
		59.2693	59.2693
CGAT	1	87.0073	87.0073
CGCC	2	63.009	63.009
		50.1747	50.1747
CGGG	3	98.3068	98.3068
		85.9086	85.9086
		72.5079	72.5079
CGGT	1	80.8277	80.8277
CGTA	2	130.337	130.337
		59.0577	59.0577
CGTC	1	95.7107	95.7107
CGTG	3	89.1485	89.1485
		80.0533	80.0533
		76.9575	76.9575
CGTT	2	59.4404	59.4404
		59.1165	59.1165
CTAA	2	72.1611	72.1611
		56.4754	56.4754
CTAC	1	50.1245	50.1245
CTAG	1	96.0241	96.0241
CTCA	1	50.9709	50.9709
CTCC	1	62.2526	62.2526
CTCT	3	86.0244	86.0244
		62.1384	62.1384
		61.4746	61.4746
CTGC	3	88.849	88.849
		78.3095	78.3095
		53.8054	53.8054
CTGG	3	73.5576	73.5576
		68.2131	68.2131
		59.2995	59.2995
CTGT	3	60.9855	60.9855
		52.8337	52.8337
		50.4836	50.4836
CTTA	1	91.0125	91.0125
CTTG	3	91.8416	91.8416
		79.7747	79.7747
		68.1148	68.1148
CTTT	3	95.2986	95.2986
		77.3359	77.3359
		55.5244	55.5244
GAAC	1	62.8942	62.8942
GAAG	1	146.554	146.554
GAAT	4	140.916	140.916
		119.099	119.099
		104.436	104.436
		101.702	101.702
GACA	2	144.979	144.979
		143.613	143.613
GACC	3	130.118	130.118
		99.4378	99.4378
		87.2681	87.2681
GACG	3	124.965	124.965
		111.76	111.76
		101.136	101.136
GACT	2	89.373	89.373
		79.8689	79.8689
GAGA	2	87.109	87.109
		77.4871	77.4871
GAGC	2	157.492	157.492
		110.633	110.633
GAGG	5	174.308	174.308
		164.791	164.791
		120.131	120.131
		108.697	108.697
		87.3713	87.3713
GAGT	5	148.407	148.407
		135.524	135.524
		119.095	119.095
		94.2754	94.2754
		85.1185	85.1185
GATA	5	115.227	115.227
		92.4114	92.4114
		88.8041	88.8041
		84.8848	84.8848
		80.895	80.895
GATC	2	106.442	106.442
		98.7082	98.7082
GATG	2	92.2829	92.2829
		90.8678	90.8678
GATT	2	96.0973	96.0973
		63.1075	63.1075
GCAA	1	91.7648	91.7648
GCAC	1	71.409	71.409
GCAG	3	96.2213	96.2213
		92.2749	92.2749
		75.3166	75.3166
GCAT	5	142.269	142.269
		136.586	136.586
		133.015	133.015
		97.1315	97.1315
		95.3096	95.3096
GCCA	4	99.7101	99.7101
		82.2324	82.2324
		81.6673	81.6673
		69.9802	69.9802
GCCC	4	125.839	125.839
		112.584	112.584
		109.861	109.861
		94.974	94.974
GCCG	6	149.511	149.511
		144.233	144.233
		117.654	117.654
		100.553	100.553
		92.2984	92.2984
		60.5134	60.5134
GCCT	4	141.971	141.971
		93.1115	93.1115
		91.7813	91.7813
		69.8545	69.8545
GCGA	4	98.2298	98.2298
		88.6426	88.6426
		65.2596	65.2596
		59.2725	59.2725
GCGC	2	84.8389	84.8389
		60.8655	60.8655
GCGG	4	108.056	108.056
		103.498	103.498
		97.2229	97.2229
		90.853	90.853
GCGT	4	116.906	116.906
		111.819	111.819
		98.1743	98.1743
		60.4881	60.4881
GCTA	4	121.31	121.31
		115.232	115.232
		109.94	109.94
		61.6313	61.6313
GCTC	4	115.139	115.139
		104.742	104.742
		97.8457	97.8457
		88.7924	88.7924
GCTG	5	155.272	155.272
		121.606	121.606
		104.151	104.151
		103.624	103.624
		87.9763	87.9763
GCTT	3	111.194	111.194
		102.269	102.269
		90.4035	90.4035
GGAA	3	131.02	131.02
		121.597	121.597
		113.266	113.266
GGAC	2	106.749	106.749
		99.1596	99.1596
GGAG	7	160.779	160.779
		122.664	122.664
		108.051	108.051
		102.878	102.878
		98.4486	98.4486
		91.8856	91.8856
		66.0555	66.0555
GGAT	3	119.499	119.499
		99.4379	99.4379
		73.0372	73.0372
GGCA	6	155.63	155.63
		109.278	109.278
		108.476	108.476
		107.784	107.784
		107.635	107.635
		92.8027	92.8027
GGCC	2	141.442	141.442
		139.127	139.127
GGCG	1	91.3363	91.3363
GGCT	6	150.299	150.299
		120.946	120.946
		117.205	117.205
		104.52	104.52
		103.861	103.861
		94.7459	94.7459
GGGA	2	113.253	113.253
		86.9932	86.9932
GGGC	5	158.015	158.015
		133.178	133.178
		115.664	115.664
		109.294	109.294
		83.8792	83.8792
GGGG	8	137.248	137.248
		120.307	120.307
		109.754	109.754
		104.794	104.794
		100.784	100.784
		97.334	97.334
		96.5001	96.5001
		92.9164	92.9164
GGGT	4	153.117	153.117
		119.431	119.431
		103.911	103.911
		97.2974	97.2974
GGTA	4	118.196	118.196
		108.913	108.913
		101.303	101.303
		98.989	98.989
GGTC	2	109.814	109.814
		107.393	107.393
GGTG	4	103.778	103.778
		102.085	102.085
		92.5386	92.5386
		82.1791	82.1791
GGTT	7	159.268	159.268
		116.42	116.42
		105.231	105.231
		94.793	94.793
		93.5515	93.5515
		91.4354	91.4354
		90.5027	90.5027
GTAA	1	81.7439	81.7439
GTAC	6	112.424	112.424
		103.405	103.405
		100.296	100.296
		90.1828	90.1828
		74.4939	74.4939
		56.7093	56.7093
GTAG	4	125.414	125.414
		124.564	124.564
		119.012	119.012
		93.8796	93.8796
GTAT	4	124.683	124.683
		95.95	95.95
		93.7226	93.7226
		89.6822	89.6822
GTCA	3	106.226	106.226
		56.5904	56.5904
		52.4009	52.4009
GTCC	2	144.171	144.171
		90.8819	90.8819
GTCG	6	125.401	125.401
		113.547	113.547
		98.7196	98.7196
		98.3967	98.3967
		87.7989	87.7989
		52.6442	52.6442
GTCT	7	152.664	152.664
		118.529	118.529
		101.625	101.625
		99.4329	99.4329
		92.5887	92.5887
		67.4075	67.4075
		65.5741	65.5741
GTGA	1	51.5019	51.5019
GTGC	3	108.781	108.781
		96.3337	96.3337
		91.7887	91.7887
GTGG	2	161.449	161.449
		67.3101	67.3101
GTGT	5	139.994	139.994
		103.227	103.227
		96.4917	96.4917
		79.6912	79.6912
		76.5671	76.5671
GTTA	4	95.0154	95.0154
		90.601	90.601
		68.9438	68.9438
		61.1804	61.1804
GTTC	3	115.958	115.958
		91.7797	91.7797
		83.3495	83.3495
GTTG	5	106.671	106.671
		100.568	100.568
		97.0838	97.0838
		97.0588	97.0588
		94.0209	94.0209
GTTT	8	105.808	105.808
		93.4341	93.4341
		87.651	87.651
		79.284	79.284
		76.4263	76.4263
		59.4825	59.4825
		55.5913	55.5913
		50.9349	50.9349
TAAA	2	126.244	126.244
		105.12	105.12
TAAC	2	171.447	171.447
		121.826	121.826
TAAG	3	138.447	138.447
		129.756	129.756
		110.157	110.157
TAAT	3	131.768	131.768
		125.483	125.483
		107.025	107.025
TACA	1	121.089	121.089
TACC	1	105.701	105.701
TACG	3	131.543	131.543
		128.444	128.444
		110.496	110.496
TACT	7	155.085	155.085
		145.321	145.321
		134.309	134.309
		131.682	131.682
		129.023	129.023
		127.412	127.412
		103.541	103.541
TAGA	6	130.454	130.454
		129.106	129.106
		122.735	122.735
		119.769	119.769
		111.817	111.817
		97.6402	97.6402
TAGC	1	163.863	163.863
TAGG	3	126.077	126.077
		125.387	125.387
		107.933	107.933
TAGT	7	151.471	151.471
		130.638	130.638
		122.716	122.716
		119.066	119.066
		116.053	116.053
		99.8871	99.8871
		93.4234	93.4234
TATA	5	136.532	136.532
		118.935	118.935
		113.051	113.051
		107.463	107.463
		74.9938	74.9938
TATC	2	126.695	126.695
		110.853	110.853
TATG	5	140.398	140.398
		136.383	136.383
		126.062	126.062
		82.9313	82.9313
		70.7162	70.7162
TATT	5	116.167	116.167
		108.179	108.179
		108.107	108.107
		104.708	104.708
		71.2208	71.2208
TCAA	2	145.676	145.676
		67.4512	67.4512
TCAC	4	137.488	137.488
		109.925	109.925
		93.0438	93.0438
		89.8018	89.8018
TCAG	3	128.205	128.205
		103.556	103.556
		100.164	100.164
TCAT	4	132.015	132.015
		106.993	106.993
		101.588	101.588
		90.3896	90.3896
TCCA	2	101.216	101.216
		58.9462	58.9462
TCCC	1	71.2369	71.2369
TCCG	1	122.14	122.14
TCCT	5	94.9991	94.9991
		91.4108	91.4108
		87.511	87.511
		87.2759	87.2759
		85.164	85.164
TCGC	6	154.663	154.663
		101.231	101.231
		84.1802	84.1802
		84.153	84.153
		81.5046	81.5046
		61.3129	61.3129
TCGG	7	107.739	107.739
		106.555	106.555
		98.5863	98.5863
		89.1589	89.1589
		80.3094	80.3094
		68.0124	68.0124
		59.248	59.248
TCGT	6	146.629	146.629
		102.855	102.855
		89.8303	89.8303
		69.8933	69.8933
		69.7096	69.7096
		50.466	50.466
TCTA	5	120.384	120.384
		119.076	119.076
		91.6592	91.6592
		66.3731	66.3731
		61.868	61.868
TCTC	4	150.071	150.071
		116.847	116.847
		106.374	106.374
		97.6693	97.6693
TCTG	6	167.147	167.147
		112.851	112.851
		108.095	108.095
		96.8887	96.8887
		95.594	95.594
		94.8119	94.8119
TCTT	15	175.143	175.143
		138.827	138.827
		132.817	132.817
		123.445	123.445
		120.381	120.381
		118.108	118.108
		115.782	115.782
		107.317	107.317
		106.483	106.483
		106.074	106.074
		102.227	102.227
		98.7324	98.7324
		97.0816	97.0816
		86.5368	86.5368
		57.7799	57.7799
TGAA	2	148.27	148.27
		86.9133	86.9133
TGAC	5	153.642	153.642
		147.005	147.005
		107.161	107.161
		97.6949	97.6949
		96.8696	96.8696
TGAG	5	151.184	151.184
		128.691	128.691
		119.73	119.73
		101.653	101.653
		94.4118	94.4118
TGAT	4	131.868	131.868
		93.6665	93.6665
		83.8703	83.8703
		61.6656	61.6656
TGCA	4	123.025	123.025
		94.4463	94.4463
		85.0902	85.0902
		77.2822	77.2822
TGCC	5	155.417	155.417
		145.809	145.809
		123.654	123.654
		112.15	112.15
		91.2146	91.2146
TGCT	6	153.106	153.106
		129.835	129.835
		108.737	108.737
		108.655	108.655
		104.917	104.917
		65.4158	65.4158
TGGC	8	151.71	151.71
		119.11	119.11
		109.188	109.188
		105.548	105.548
		101.786	101.786
		97.328	97.328
		97.1624	97.1624
		95.1974	95.1974
TGGG	6	175.485	175.485
		147.086	147.086
		117.402	117.402
		114.582	114.582
		109.539	109.539
		96.3576	96.3576
TGGT	9	134.446	134.446
		133.542	133.542
		124.447	124.447
		121.062	121.062
		120.773	120.773
		112.979	112.979
		105.544	105.544
		100.849	100.849
		98.709	98.709
TGTA	6	119.743	119.743
		112.863	112.863
		102.686	102.686
		100.993	100.993
		81.2346	81.2346
		79.48	79.48
TGTC	5	131.072	131.072
		109.711	109.711
		106.956	106.956
		100.352	100.352
		88.7	88.7
TGTG	8	159.943	159.943
		155.414	155.414
		124.172	124.172
		119.154	119.154
		114.31	114.31
		112.777	112.777
		85.6281	85.6281
		80.9129	80.9129
TGTT	8	154.514	154.514
		153.171	153.171
		146.683	146.683
		106.831	106.831
		103.314	103.314
		98.2763	98.2763
		95.0157	95.0157
		81.2032	81.2032
TTAA	2	122.323	122.323
		116.611	116.611
TTAC	3	157.559	157.559
		117.567	117.567
		94.9788	94.9788
TTAG	5	114.654	114.654
		109.961	109.961
		109.806	109.806
		106.955	106.955
		101.385	101.385
TTAT	6	145.678	145.678
		131.248	131.248
		124.805	124.805
		118.056	118.056
		110.408	110.408
		107.321	107.321
TTCA	6	121.987	121.987
		118.666	118.666
		107.306	107.306
		98.4516	98.4516
		94.8096	94.8096
		94.164	94.164
TTCC	6	126.661	126.661
		116.405	116.405
		112.55	112.55
		109.558	109.558
		106.154	106.154
		105.005	105.005
TTCG	2	106.201	106.201
		57.6031	57.6031
TTCT	6	139.51	139.51
		124.592	124.592
		113.24	113.24
		110.502	110.502
		100.495	100.495
		87.5054	87.5054
TTGA	8	139.81	139.81
		107.963	107.963
		102.96	102.96
		98.1253	98.1253
		89.5731	89.5731
		87.5999	87.5999
		80.5325	80.5325
		71.7487	71.7487
TTGC	2	127.41	127.41
		97.0664	97.0664
TTGG	12	150.435	150.435
		139.083	139.083
		134.262	134.262
		125.176	125.176
		115.929	115.929
		112.042	112.042
		108.717	108.717
		107.724	107.724
		104.346	104.346
		102.079	102.079
		98.1662	98.1662
		97.2448	97.2448
TTGT	7	144.981	144.981
		115.077	115.077
		110.443	110.443
		108.554	108.554
		100.519	100.519
		93.2567	93.2567
		80.9338	80.9338
TTTA	7	146.055	146.055
		111.169	111.169
		110.069	110.069
		108.227	108.227
		101.056	101.056
		98.9928	98.9928
		95.9813	95.9813
TTTC	6	148.247	148.247
		144.63	144.63
		118.409	118.409
		113.017	113.017
		110.029	110.029
		105.383	105.383
TTTG	13	162.692	162.692
		152.361	152.361
		138.19	138.19
		136.698	136.698
		125.628	125.628
		115.657	115.657
		108.192	108.192
		101.789	101.789
		97.5283	97.5283
		92.3384	92.3384
		92.3036	92.3036
		90.5786	90.5786
		81.8192	81.8192
TTTT	11	177.494	177.494
		151.823	151.823
		110.153	110.153
		109.22	109.22
		105.153	105.153
		104.503	104.503
		100.406	100.406
		99.1924	99.1924
		94.0142	94.0142
		93.3962	93.3962
		89.2796	89.2796
