# Supplementary material for: A Random Screen Using a Novel Reporter Assay System Reveals a Set of Sequences That Are Preferred as the TATA or TATA-Like Elements in the CYC1 Promoter of Saccharomyces cerevisiae
Source: PLoS One. 2015 Jun 5;10(6):e0129357. doi: 10.1371/journal.pone.0129357 (PMC4457894; doi:10.1371/journal.pone.0129357)
Supplement: S6 Table — (XLSX) [file pone.0129357.s013.xlsx]

## Sheet: Sheet1
sequence	clone #	activity (%)	color code
AAAG	1	118.127	118.127
ACTG	1	120.62	120.62
AGCA	1	123.072	123.072
AGCC	1	136.172	136.172
AGGC	1	127.94	127.94
AGGG	1	119.505	119.505
AGTT	1	119.732	119.732
ATGT	1	122.95	122.95
CAAG	1	125.413	125.413
CCAG	1	113.507	113.507
CCGG	2	119.818	119.818
		114.515	114.515
CGAG	3	107.868	107.868
		106.478	106.478
		105.54	105.54
CGAT	1	98.6698	98.6698
CGCG	1	119.818	119.818
CGTG	2	127.449	127.449
		117.011	117.011
CTAC	1	105.895	105.895
CTAG	1	116.299	116.299
CTAT	1	117.777	117.777
CTGA	1	99.4438	99.4438
CTGC	1	124.384	124.384
CTGG	1	114.54	114.54
GAAA	1	112.246	112.246
GACG	1	130.583	130.583
GAGC	2	132.742	132.742
		120.228	120.228
GCTC	1	131.594	131.594
GGAC	1	128.87	128.87
GGCT	1	118.769	118.769
GGGA	1	134.11	134.11
GGGG	3	133.277	133.277
		126.545	126.545
		125.721	125.721
GGGT	3	125.598	125.598
		123.589	123.589
		119.328	119.328
GGTA	1	133.637	133.637
GGTC	2	114.065	114.065
		110.571	110.571
GGTG	1	112.358	112.358
GGTT	1	132.343	132.343
GTCC	1	111.98	111.98
GTGT	2	129.606	129.606
		127.068	127.068
TAAG	1	104.682	104.682
TACC	1	92.6554	92.6554
TACT	1	122.482	122.482
TAGG	1	112.352	112.352
TATG	1	116.354	116.354
TCAG	1	116.888	116.888
TCAT	2	94.584	94.584
		94.0632	94.0632
TCGC	1	111.79	111.79
TCGG	1	120.585	120.585
TGAA	1	100.214	100.214
TGAT	1	97.7873	97.7873
TGCT	1	108.514	108.514
TGGC	1	100.796	100.796
TGGG	2	123.15	123.15
		97.9131	97.9131
TTCA	2	104.612	104.612
		102.412	102.412
TTCG	1	114.649	114.649
TTCT	2	117.56	117.56
		117.405	117.405
TTGG	2	121.706	121.706
		104.502	104.502
TTTT	1	89.2947	89.2947
